# Supplementary material for: Daily locomotor activity declines with tumor growth and disease progression in glioblastoma
Source: JCI Insight. 2025 Nov 25;11(1):e194582. doi: 10.1172/jci.insight.194582 (PMC12890484; doi:10.1172/jci.insight.194582)
Supplement: Supporting data values [file jciinsight-11-194582-s135.xlsx]

## Sheet: Figure 1B
Days	B165 GBM
	1	2	3	4	5	6	7	8	9	10	11
1	22125	16326	22994	19219	26939	1264	6734	30850	10495	21116	21116
2	21686	13934	24342	18509	24034	1830	6744	33113	6595	24213	24213
3	25245	15310	23232	14842	23162	2678	11300	23511	11477	19573	19573
4	26809	15224	21029	16665	27134	3632	14471	21935	12206	22998	22998
5	22048	17339	20932	16163	28736	3349	18982	22740	10195	22028	22028
6	24944	13314	21135	16913	31978	3279	17342	27070	10442	24290	24290
7	25177	14282	19840	17706	22426	7921	21196	33810	10444	27644	27644
8	Days of implant and recovery excluded from analysis
9
10
11
12
13	15947	8515	6862	12570	15047	8658	26772	23358	6132	27525	15490
14	20448	7588	11837	9945	15758	7170	15852	19289	8093	18798	14563
15	15767	8086	8932	14481	17589	6313	16696	22219	7917	18005	14162
16	16822	8454	5483	12908	20841	7198	17763	22401	6435	15803	13092
17	17610	6315	3276	12332	17716	10913	23674	29271	7858	11	12028
18	21119	10423	9036	14006	16377	6644	21705	22266	8393	3	14918
19	21230	10082	9153	15613	26485	4979	22486	23353	8630	0	9704
20	23839	8459	7329	15853	18540	3395	21221	25345	8038	1	8370
21	23640	8817	8955	4575	20808	316	27679	28658	14434	14585	7402
22	23944	7969	10778	4003	15191	198	22223	23957	16233	10454	14768
23	31524	8484	12615	21	17452	145	17522	20037	17667	2706	11337
24	25291	9367	12239	0	16217	0	16950	16857	14430	9	14138
25	26843	8929	9921	0	15001	0	21976	23792	13779	15	13711
26	27839	10110	13564	12	14792	0	20067	25467	13090	11717	15676
27	26809	7676	11527	7664	13025	0	10968	19969	6257	1461	12507
28	30132	7117	11087	9940	14189	0	12463	11977	10187	330	6746
29	21588	7132	8444	8232	10081	0	22276	17691	10366	326	6792
30	18946	6898	10159	770	12463	0	27694	20535	5476	146	11871
31	23476	8232	11518	313	13934	0	18980	23169	8989	227	12967
32	21094	6792	11954	622	11531	0	14816	28115	9221	12	13454
33	7294	15467	14269	941	10526	0	13401	21155	8208	28	14714
34	0	13897	13589	901	9306	0	12773	6677	6714	32	12645
35	0	14299	11941	921	9160	3	7797	1269	13822	6094	12946
36	0	13313	14408	3058	12399	0	10932	0	18792	111	2748
37	0	14029	13882	425	14612	0	10124	0	16214	1679	0
38	0	11817	12980	4134	10480	0	12058	0	17054	406	0
39	0	13488	7968	11117	14148	0	14129	0	19498	1280	0
40	0	13404	7558	7974	13684	0	12493	0	18681	842	0
41	0	13258	6716	8787	14879	0	10201	0	13289	644	0
42	0	12495	9142	5370	13457	3	15628	0	10734	868	0
43	0	10413	10224	4349	14196	0	8711	0	9748	21	0
44	0	11927	8424	0	13825	0	10855	0	7604	6	0
45	0	8548	9409	0	14466	0	8092	0	4726	0	0
46	0	10287	12630	0	13620	0	12162	0	6441	0	0
47	0	936	15731	0	13865	1	8956	0	4949	0	0
48	25712	0	11133	0	10086	0	12265	0	4786	87	0
49	39555	0	12254	0	14692	0	8062	0	7564	90	0
50	52892	0	13013	0	11320	6523	622	1097	16363	373	0
51	39341	0	12144	0	12990	7324	0	22	14220	8	1134
52	42217	0	13119	0	11281	4828	0	11	10838	1	650
53	49034	0	9427	0	11279	5785	0	16	10791	1	1343
54	57832	0	11627	0	11976	7041	0	23	9979	0	359
55	40278	0	7590	0	10938	5333	0	11	11445	1	234
56	44767	0	10428	0	13958	2754	0	6	8514	7	227
57	44425	6427	4381	1211	14791	5876	0	4	9442	12	200
58	48791	9348	11545	25	9142	7700	0	3	8773	0	305
59	50883	9623	10290	8	9291	5523	0	0	11257	0	284
60	54505	9834	10827	18	9946	6574	0	2	11596	0	212
61	23493	13717	16731	362	11834	6837	0	38	8308	0	202
62	11379	9662	12758	730	15427	5912	0	16	8914	0	180
63	14410	12195	12556	312	11105	11640	0	5	8581	0	247
64	15878	12019	11634	7606	12480	7235	10186	8	9428	13	322
65	11026	11808	11834	9273	12989	9967	11524	0	12008	0	1384
66	11442	12174	8794	8981	13315	6157	8113	18	13434	147	8282
67	4189	6338	4881	9629	10787	5838	8919	0	12934	7	10481
68	7700	8431	11136	7734	12364	14401	7342	0	11422	0	12253
69	10955	11454	4788	10599	12106	7543	9279	3	13350	0	10662
70	778	9108	2972	9599	11611	4237	8322	0	7905	8	10225
71	177	10598	3343	10429	12669	2876	6231	0	6282	1	10191
72	717	12442	5530	8639	14748	4979	8857	0	8123	0	9961
73	74	15121	8944	8022	12993	2905	7045	1	5897	0	9019
74	197	12004	9171	4569	13787	941	6641	0	5961	0	10653
75	13735	16716	13411	6471	15183	642	8552	0	5343	0	10641
76	10123	13074	6842	9862	16911	476	8411	0	8410	0	13526
77	62	12550	10756	4943	18087	1260	10839	26	13055	23	11736
78	20	13104	9904	10245	22708	1262	6302	20	6942	0	18261
79	82	16181	9009	9798	17332	2720	4833	9	4462	0	7147
80	206	16869	5031	8280	17412	7882	9385	33	6686	6	11578
81	0	14316	3868	4605	19748	5045	8366	38	5632	38	11336
82	161	16384	1505	3075	7831	10060	7439	14	6268	62	10881
83	3	13504	4003	7515	10	7492	8111	11	7334	837	9487
84	0	13886	3293	4431	16	9271	10533	13	7355	525	9038
85	1	14276	4412	3314	0	4480	9987	31	6336	217	9289
86	14	15706	3200	13398	0	8452	9841	14	5409	8	9198
87	0	13668	6046	13859	0	5663	9883	19	5264	53	9326
88	0	15580	8518	16068	0	5976	10310	37	6769	10	10061
89	0	15141	8869	10554	0	5991	7078	58	5992	3	12026
90	0	20376	4696	13153	24	9210	8107	46	3874	0	12333
91	0	18662	7051	10959	6	7415	9004	81	9730	10	12656
92	0	18002	5114	9662	11	11405	10031	134	13629	0	5226
93	0	19824	3506	12373	24	9330	10331	105	10960	0	0
94	0	20511	4607	12271	13	8356	8803	51	10870	0	0
95	0	20379	3632	12982	10	15824	10424	45	16134	0	7
96	0	15051	1733	14458	0	10017	9675	49	15572	0	0
97	0	18247	1491	13778	0	9536	8172	43	11293	0	0
98	0	21482	2743	13688	10	9000	10168	43	9856	0	0
99	0	19500	1769	20954	4	10421	8638	76	9315	0	104
100	0	16096	2217	17980	0	13746	7766	70	4409	0	691
101	0	15316	3065	18316	0	10019	9813	60	9344	0	1227

## Sheet: Figure 1C
Days	Nf1-/-DNp53 GBM
	1	2	3	4	5	6	7	8
1	16398	7372		12402	3426	2633		8018
2	15796	7049		9758	3565	4567		9896
3	15816	7799		12086	6277	1264	12113	11252
4	14429	8387		9405	5835	1190	15219	7339
5	14628	8163		10888	12573	3708	16593	8697
6	15393	9296		10632	9618	5201	15101	6646
7	18580	8738		10483	11559	5480	14829	9148
8	Days of implant and recovery excluded from analysis
9
10
11
12
13	8797	5284	17271	23038	10650	6860	9450	15311
14	12247	10482	13212	19611	8139	10307	9770	13629
15	13206	12960	16188	18766	7520	10925	8704	14181
16	11168	10363	17502	17652	9537	12099	9525	18186
17	11683	9960	19817	15161	6023	7218	9760	14931
18	13810	7439	18338	15996	9224	8973	11672	17057
19	11676	5951	15417	19533	8853	11696	11081	16417
20	16760	9499	19245	16202	8398	11594	12928	17902
21	12675	7569	17001	19171	7860	14476	13270	17442
22	14067	7387	18548	17089	7256	14560	14310	19613
23	13418	8607	15077	16261	8500	11074	16578	18130
24	12933	6870	17705	17360	8063	12974	12683	17945
25	15944	11244	22794	18975	4752	22699	15509	17896
26	10493	5797	23290	11723	3775	17175	8336	16778
27	19671	15212	23076	26163	3269	24654	12064	16069
28	13538	10352	16265	21862	3823	21249	11667	18590
29	13692	15877	17105	24566	5790	20844	11208	16181
30	9287	9656	10281	17837	1029	14360	10694	17663
31	13388	10669	16750	23340	3918	20123	10858	2505
32	11456	11468	7499	20638	2574	12097	12022	0
33	14384	12456	16312	12033	2036	14032	13309	10934
34	13915	13697	17316	20400	4152	12058	16177	16247
35	12524	12303	15543	19417	3588	15202	16615	19607
36	13015	13692	5118	17057	4217	17579	16096	22001
37	21114	13909	2271	20702	6747	14448	27319	17002
38	17632	12557	1471	6383	3370	12734	18098	12198
39	11817	5558	5989	11258	4305	11261	9026	8118
40	13918	12894	9748	9756	4095	10498	13367	9909
41	15145	13703	11647	11549	6487	8135	15005	9723
42	7384	12226	2770	7640	1862	6794	10031	6594
43	11364	14238	1215	10863	5391	8546	12835	3560
44	14359	11230	1322	11221	8458	7453	16802	1095
45	7588	6599	1239	5639	3015	6985	15277	1665
46	4534	1302	1940	1470	7127	1923	2300	5029
47	4662	918	1203	1212	7153	2123	1790	9768
48	3119	1802	285	2013	8831	2070	2075	6500
49	4935	1161	3	1660	8266	1362	1856	8305
50	1535	1144	22	1969	1072	1956	2168	7011
51	678	5522	4	1989	312	3841	5996	8043
52	522	5730	221	1245	4160	9198	8361	325
53	755	7829	205	2198	4273	1359	1676	3449
54	935	9653	261	1883	7640	1097	1310	6918
55	564	1393	235	1768	1189	9962	1687	8235
56	0	1144	211	1649	0	7634	2220	2756
57	0	8297	73	2070	0	9299	2137	0
58	1	1255	702	1890	0	1637	2241	0
59	0	1110	7	2537	8	2061	2409	0
60	0	0	0	0	0	0	0	0
61	0	0	0	0	0	0	0	0

## Sheet: Figure 1D
Days	LN229 GBM
	1	2	3	4	5	6	7	8	9	10	11	12	13	14
1	31320	20693	24813	16512	13217	36340	22926	25693	34784	18045	29446	20374	43471	36798
2	41789	15928	26686	16512	13217	27885	20466	22469	36004	22471	30892	21601	41855	41222
3	42329	8305	29653	16512	13217	25697	24022	23288	36790	26695	33134	23247	38228	43679
4	45128	8067	22588	35805	24751	21780	26471	25703	32281	30690	27405	25580	38762	43737
5	44325	5478	26210	35793	17687	21132	25944	37062	33431	24607	30656	27669	41472	45097
6	45963	5865	22776	32717	18377	9905	14197	36345	30101	34860	31238	22379	45016	37675
7	46622	6787	24165	42105	22191	0	0	27935	31647	36395	33383	20168	33590	42400
8	Days of implant and recovery excluded from analysis
9
10
11
12
13	11101	2374	18671	42348	22642	0	2	27290	23350	7607	25753	14103	35447	5
14	16230	4313	18831	45221	21796	0	0	26600	25764	13875	28440	16587	39312	13607
15	28845	6460	19180	46717	23050	0	0	32896	22459	27299	32480	18188	45024	15098
16	28981	2806	19342	43884	20719	0	0	33906	23606	20997	33554	20830	40391	2753
17	33244	3116	20121	51296	21662	0	0	32428	28911	27625	35166	23426	41183	0
18	28560	2936	18737	44932	49325	0	1	33143	21816	24741	28714	18905	36634	0
19	26014	1748	17226	41958	34048	0	1	39781	21878	23132	26941	15171	42852	0
20	29092	2844	15074	35666	40399	2	19981	20521	24956	12235	30811	15225	41551	3
21	22746	2170	12709	40719	31962	5	44224	25291	18238	11547	21771	17388	34503	0
22	22630	2261	14706	38223	22289	5	42764	28902	15051	21268	25009	19356	36167	0
23	19439	1840	11737	21927	10713	4	41060	25815	10005	15830	23977	16667	41758	0
24	22981	1737	12685	1924	1909	1	15165	6669	893	10600	18167	15810	26356	0
25	7873	3033	7038	6119	7448	0	8535	31	7263	11913	24243	14820	1561	0
26	50	1264	3	207	4669	4	15628	0	1049	7275	13504	7195	23791	0
27	46	249	8	6	1160	5	18366	0	474	3538	5670	4284	32238	0
28	22	487	0	0	11	0	21195	0	1621	1636	4573	2376	33312	0
29	0	1027	0	0	0	3	22187	0	3	628	1647	279	38885	0
30	0	38	0	0	0	4	21794	0	0	0	547	124	25328	0
31	0	0	0	0	0	2	18486	0	0	0	0	0	22364	0
32	0	0	0	0	0	3	13791	0	0	0	0	0	16677	0
33	0	0	0	0	0	21	3095	0	0	0	0	0	814	0

## Sheet: Figure 1E
Days	GL261 GBM
	1	2	3	4	5	6	7	8	9	10	11	12	13	14	15	16
1	20404	27906	20025		36242	36110	39079	23571	18477	13513	25468		18822	39758		23373
2	19628	25596	21622		33984	32268	34397	26174	32053	13970	25353		17674	40565		30474
3	17926	29908	21801	9308	34235	33012	35418	28573	28154	13950	22362	9551	17904	39869		25143
4	20784	33957	24652	20131	37870	32359	45397	31990	29986	17679	26604	27397	18006	35351		35236
5	22495	36064	21409	13116	34505	31115	31819	31079	34847	18939	35548	31930	18333	34508	10703	35664
6	22690	34373	22443	17127	47982	31183	15129	30636	35106	19808	30579	29646	20062	41514	15307	38173
7	19097	37412	23045	22158	48509	35133		31543	35860	22933	26244	37169	27925	28398		37477
8	Days of implant and recovery excluded from analysis
9
10
11
12
13		16474	20897	22976	32782	26336		37055		13173	17975		14027	22224	17751	29544
14	7756	19803	25588	27095	34223	35817		20377	13159	15577	24105		16559	17564	22336	24388
15	18560	15727	22701	29388	29083	40492		0	24178	9974	27270	4260	20005		22474	14534
16	12578	13661	18585	25726	29889	41461		156	19904	13418	26855	10810	18062		21893	4264
17	14457	14875	21890	31949	33080	40804		0	24273	12804	22692	20000	19351		22513	0
18	12145	15546	17528	27722	29053	38036		0	21837	11854	26076		22501		22421	0
19	10387	11068	18848	30348	27331	38987		0	20192	12014	26754		20766		24251	0
20	12548	13291	19698	21405	30049	34892		0	19776	12296	35616		22100	18436	28230	0
21	4328	10673	16341	18022	19296	28293		0	23774	5866	21044		25208	27477	30754	0
22	1193	6981	13543	23110	17623	23756		0	20908	12158	24950		26565	28487	23125	0
23	7363	3013	10140	17768	18439	22160	13675	0	12393	7055	26164		25835	32353	18756	0
24	413	4542	9335	6302	21687	9141	26713	0	6937	5946	20788	2725	18459	16687	9974	0
25	505	3181	9135	15221	3246	0	4470	0	7980	9749	20641	2145		5171	7	0
26	0	1576	3800	8236	22000	0	14946	0	9762	1005	17303	11		20555	0	0
27	22	174	3966	0	24966	0	22187	0	8859	319	4762	12		17168	8666	0
28	36	33	5949	0	3339	0	6502	0	4782	453	2423	47		25516	16438	0
29	0	0	6887	0	3194	0	1542	0	778	0	3483	83		27926	19090	0
30	0	0	0	0	3545	0	2922	0	258	0	1	64		20751	10679	0
31	0	0	0	0	2419	0	2613	0	0	0	0	367		7258	0	0
32	0	0	0	0	993	0	289	0	0	0	0	63	7250	2834	327	0
33	0	0	0	0	952	0	110	0	0	0	0	0	9054	0	0	0

## Sheet: Figure 2C
Days	GL261 GBM
	1	2	3	4	5	6	7	8	9	10	11	12	13	14	15	16
1	0	0	0	0	0	0	0	0	0	0	0	0	0	0	0	0
2	0	0	0	0	0	0	0	0	0	0	0	0	0	0	0	0
3	0	0	0	0	0	0	0	0	0	0	0	0	0	0	0	0
4	0	0	0	0	0	0	0	0	0	0	0	0	0	0	0	0
5	0	0	0	0	0	0	0	0	0	0	0	0	0	0	0	0
6	0	0	0	0	0	0	0	0	0	0	0	0	0	0	0	0
7	0	0	0	0	0	0	0	0	0	0	0	0	0	0	0	0
8	Days of implant and recovery excluded from analysis
9
10
11
12
13	3292.5	2704.3	4049.2	15407.7	19381.4	30809.5	39073.3	78	2465.9	2054.7	17473	25211.8	18907.7	15063.2	3665.4	7367.4
14	3718.2	3067	5390.8	18670.3	21609.8	34316.8	43584.2	120.6	2772.8	2258.1	19442.2	28328.9	21071.5	16759.5	4180.1	8612
15	4199	3478.3	7177	22623.8	23838.2	37824.1	48095.1	186.5	3117.8	2461.4	21411.4	31831.3	23235.3	18455.7	4767.1	10066.8
16	4741.9	3944.7	9555	27414.5	26066.6	41331.4	52606	288.4	3505.8	2664.7	23380.6	35766.7	25399	20152	5436.5	11767.4
17	5355.1	4473.6	12720.9	33219.5	28295	44838.7	57116.9	446.1	3942.1	2868.1	25349.8	40188.7	27562.8	21848.3	6199.9	13755.3
18	6047.5	5073.5	16935.8	40253.8	30523.4	48346	61627.9	689.9	4432.6	3071.4	27319	45157.4	29726.5	23544.5	7070.5	16079
19	6829.5	5753.9	22547.2	48777.7	32751.8	51853.4	66138.8	1067	4984.2	3274.7	29288.2	50740.4	31890.3	25240.8	8063.4	18795.2
20	7712.5	6525.5	30017.9	59106.5	34980.2	55360.7	70649.7	1650.2	5604.5	3478.1	31257.4	57013.6	34054.1	26937.1	9195.7	21970.4
21	8709.8	7400.5	39963.9	71622.4	37208.5	58868	75160.6	2552.2	6301.9	3681.4	33226.6	64062.4	36217.8	28633.3	10487	25681.9
22	9930	8140	63500	71000	35500	72100	58200	10000	9220	9270	46000	47500	36500	38100	20400	40400
23	11107.8	9518.3	70834.3	105166	41665.3	65882.6	84182.4	6104.5	7967.9	4088.1	37165	80882.2	40545.3	32025.9	13639	35091.7
24	15100	13100	50700	151000	43893.7	69389.9	88693.4	9441	10400	8490	33400	120000	42709.1	33722.1	15554.3	41019.8
25	14166	12242.2	125551	154420	46122.1	72897.2	93204.3	14601.2	10074.4	4494.8	41103.4	102118	44872.8	35418.4	17738.5	47949.4
26	15997.7	13883.9	167150	187119	48350.5	76404.5	97715.2	22581.7	11328	4698.1	43072.6	114743	47036.6	37114.7	20229.3	56049.6
27	20100	17100	253000	220000	59800	72700	146000	33100	12400	1490	50100	175000	59000	38200	16200	57600
28	20402.3	17857.1	296266	274755	52807.3	83419.1	106737	54012.7	14322.8	5104.8	47011	144870	51364.1	40507.2	26309.6	76586.2
29	23040.4	20251.6	394430	332935	55035.7	86926.4	111248	83534.4	16105.1	5308.1	48980.2	162780	53527.9	42203.5	30004.1	89524.1
30	23830	21400	519000	403435	55500	95900	99300	129500	17220	1950	46700	150000	51900	41900	36300	107000

## Sheet: Figure 2D
Days	LN229 GBM
	1	2	3	4	5	6	7	8	9	10	11	12	13	14	15
1	0	0	0	0	0	0	0	0	0	0	0	0	0	0	0
2	0	0	0	0	0	0	0	0	0	0	0	0	0	0	0
3	0	0	0	0	0	0	0	0	0	0	0	0	0	0	0
4	0	0	0	0	0	0	0	0	0	0	0	0	0	0	0
5	0	0	0	0	0	0	0	0	0	0	0	0	0	0	0
6	0	0	0	0	0	0	0	0	0	0	0	0	0	0	0
7	0	0	0	0	0	0	0	0	0	0	0	0	0	0	0
8	Days of implant and recovery excluded from analysis
9
10
11
12
13	1741.8	1956.8	24838.8	7238.8	19467.3	21518.1	11374.3	211	8783.2	1792.7	2235.6	1414.3	23983.1	5125.3	8286.2
14	1960.2	2208.9	27875.1	8990.2	21709	23925	12673.8	282.2	9746.1	2019.1	2494.9	1607.8	26618.2	5690.2	9194.2
15	2206.1	2493.4	31282.5	11165.4	23950.7	26331.9	13973.3	377.4	10709	2274	2754.2	1827.9	29253.4	6255.1	10102.1
16	2482.9	2814.6	35106.5	13866.8	26192.3	28738.8	15272.8	504.7	11671.9	2561.2	3013.4	2078	31888.5	6820	11010
17	2794.3	3177.2	39398	17221.8	28434	31145.7	16572.4	675	12634.8	2884.6	3272.7	2362.3	34523.6	7384.9	11918
18	3144.8	3586.5	44214	21388.5	30675.6	33552.6	17871.9	902.8	13597.8	3248.9	3532	2685.5	37158.7	7949.8	12825.9
19	3539.3	4048.5	49618.7	26563.4	32917.3	35959.4	19171.4	1207.5	14560.7	3659.1	3791.3	3053	39793.9	8514.7	13733.8
20	3983.3	4570.1	55684.1	32990.3	35158.9	38366.3	20470.9	1615	15523.6	4121.1	4050.5	3470.7	42429	9079.6	14641.8
21	4483	5158.8	62491	40972.1	37400.6	40773.2	21770.4	2160	16486.5	4641.5	4309.8	3945.7	45064.1	9644.5	15549.7
22	4720	4190	51000	60100	48200	39300	21400	8550	30900	7450	4260	3220	48700	11300	21600
23	5678.2	6573.5	78702.6	63196.6	41883.9	45587	24369.4	3863.9	18412.4	5887.8	4828.3	5099.3	50334.4	10774.3	17365.5
24	8280	9960	109000	73600	28200	73200	33400	5167.8	19375.3	6631.2	4480	7290	59500	16900	19600
25	7192	8376.2	99119.9	97476.2	46367.2	50400.8	26968.5	6911.7	20338.2	7468.6	5346.9	6590.3	55604.6	11904.1	19181.4
26	8094.2	9455.3	111236	121060	48608.9	52807.7	28268	9244.2	21301.2	8411.7	5606.1	7492.1	58239.8	12469	20089.3
27	10280	12960	176000	148000	56600	53500	22700	8840	13600	9570	6440	10290	116000	13100	30600
28	10252.2	12048.3	140094	186726	53092.2	57621.5	30867	16536.1	23227	10670.2	6124.7	9682.7	63510	13598.8	21905.2
29	11538.2	13600.4	157219	231904	55333.8	60028.4	32166.5	22116.4	24189.9	12017.5	6384	11007.6	66145.2	14163.7	22813.1
30	11650	13450	142000	289000	62500	51300	36900	30500	25152.8	12900	7240	11240	18800	10600	12200
31	25200	10900	113000	133000	363000	14500	57700	45200	44500	51700	7570	54200
32	20100	20600	116000	156000	124000		62100	52000	77800	61600	7450	60400
33	27100		209000	202000	135000		62700	52000	73000	52400	8160	62000

## Sheet: Figure 2E
Days	GL261 GBM																	Sham
	1	2	3	4	5	6	7	8	9	10	11	12	13	14	15	16		1	2	3	4	5	6	7	8	9	10	11	12	13	14	15	16	17	18
1	20404	27906	20025		36242	36110	39079	23571	18477	13513	25468		18822	39758		23373		27087	21183	42010	27091	5777	18868		29497	41599	36335	29890	30570	24384	27943		57878	12647
2	19628	25596	21622		33984	32268	34397	26174	32053	13970	25353		17674	40565		30474		29941	30688	44058	26024	7787	14387		34983	43515	36677	37534	34291	29005	36215		53629	23505
3	17926	29908	21801	9308	34235	33012	35418	28573	28154	13950	22362	9551	17904	39869		25143		28079	30433	49522	33789	9310	6244	3020	31468	38010	44296	31698	29162	29591	30829		44566	22029	21381
4	20784	33957	24652	20131	37870	32359	45397	31990	29986	17679	26604	27397	18006	35351		35236		27902	28505	41675	32313	7813	5065	7051	30589	30477	43358	30806	36708	26480	31327		38102	15519	26688
5	22495	36064	21409	13116	34505	31115	31819	31079	34847	18939	35548	31930	18333	34508	10703	35664		28358	31877	35767	29192	7394		9563	20265	32117	43040	35765	38835	28748	28832		34000	14689	27917
6	22690	34373	22443	17127	47982	31183	15129	30636	35106	19808	30579	29646	20062	41514	15307	38173		28421	29475	39000	29914	9120		6028	24177	30515	45770	32412	37896	30504	23369		34873	14933	26397
7	19097	37412	23045	22158	48509	35133		31543	35860	22933	26244	37169	27925	28398		37477		33587	27973	46725	25851	7794	7981	8165	19043	46438	42972	30017	46128	31517		13211	35398	18014	24602
8	Days of implant and recovery excluded from analysis																	Days of implant and recovery excluded from analysis
9
10
11
12
13		16474	20897	22976	32782	26336		37055		13173	17975		14027	22224	17751	29544		16714		12671	11991	6329	39257	25188	37083		45405	26501		37579			18203		20065
14	7756	19803	25588	27095	34223	35817		20377	13159	15577	24105		16559	17564	22336	24388		20390		7168	11970	10320	48398	24893	37628		38691	32921	20941	42363	28206	11389	25638	15104	21772
15	18560	15727	22701	29388	29083	40492		0	24178	9974	27270	4260	20005		22474	14534		20346		8480	25318	31232	46866	37041	23914		41872	29476	41885	36637	28592		21001	17496	23128
16	12578	13661	18585	25726	29889	41461		156	19904	13418	26855	10810	18062		21893	4264		23848		6772	12974		38392	38053	30218		41637	31049	42904	32258	29132	22889	20077	23341	24524
17	14457	14875	21890	31949	33080	40804		0	24273	12804	22692	20000	19351		22513	0		25170		11196	14342	23504	28381	47007	28276	16272	39981	28951	45854	33803	31283	19566	21745	25024
18	12145	15546	17528	27722	29053	38036		0	21837	11854	26076		22501		22421	0		24846		15681	17125		32918	28220	34190	27314	44899	31222	43569	38455	27674	18620	22792	26843
19	10387	11068	18848	30348	27331	38987		0	20192	12014	26754		20766		24251	0		24558		12144	19509		32789	12589	30145	31766	32419	11889	43914	40665	26025	20460	24455	32542
20	12548	13291	19698	21405	30049	34892		0	19776	12296	35616		22100	18436	28230	0		25488		10140	19686		36294		30820	36092	39286	31487	44196	30409	23841			31720
21	4328	10673	16341	18022	19296	28293		0	23774	5866	21044		25208	27477	30754	0		24640		8862	26124		30592		31819	37674	39799	22698	41808	33904	28140	15237		24868	18642
22	1193	6981	13543	23110	17623	23756		0	20908	12158	24950		26565	28487	23125	0			14360	20911	27874	14117	38166	21272	27320	45037	37858		17579	37509	31554	15117	30415	25407	10956
23	7363	3013	10140	17768	18439	22160	13675	0	12393	7055	26164		25835	32353	18756	0			30746		32908	25483	31814		39583	25246	40824		32433	33675	36731	14967	22628	24361	24519
24	413	4542	9335	6302	21687	9141	26713	0	6937	5946	20788	2725	18459	16687	9974	0		37519	35421	26260	37463	23821	28634	11902	44398	22873	34980		38817	39777	29215	26975	37698	24771
25	505	3181	9135	15221	3246	0	4470	0	7980	9749	20641	2145		5171	7	0		29691	27293	35596	34863	32219	44083	27487	27568	19882	33053		43200	32084	25923	29134		23570	40166
26	0	1576	3800	8236	22000	0	14946	0	9762	1005	17303	11		20555	0	0		29124	27234	33020	42093	27473	38234	65042	35164	23023	32244	14814	27316	28885		33574	39705	18982	38865
27	22	174	3966	0	24966	0	22187	0	8859	319	4762	12		17168	8666	0		28315	21616	26348	32560	24202	43346	54133	46871	27014	38510	31262	30091	36251		27041	45241	19695	34964
28	36	33	5949	0	3339	0	6502	0	4782	453	2423	47		25516	16438	0		31060	20712	24378	29785	24224	42240	45510	46466	25281	45831	35657	34860	35420		30718	36497	21230	34359
29	0	0	6887	0	3194	0	1542	0	778	0	3483	83		27926	19090	0		24427	20240	24431	20448	24792	35830	34092	35502	19607	46022	32253	35013	38206		33551	34285	26204	34460
30	0	0	0	0	3545	0	2922	0	258	0	1	64		20751	10679	0		28319	19964	23769	29228	30614	18200	30930	37048	10739	48182	30655	34504	37042		31311	32106	30431	32451
31	0	0	0	0	2419	0	2613	0	0	0	0	367		7258	0	0		29985	19212	22726	30880	28766	18421	38537	32448		48023	34763	33545	36483			20476		35407
32	0	0	0	0	993	0	289	0	0	0	0	63	7250	2834	327	0		29985	19212	22726	30880				33715		49906	32588	35438	40687		19554			30621
33	0	0	0	0	952	0	110	0	0	0	0	0	9054	0	0	0		29985	19212	22726	30880				33715		49906	32588	35438	40687		14163	45538		36095

## Sheet: Figure 2F
Days	LN229 GBM															Sham
	1	2	3	4	5	6	7	8	9	10	11	12	13	14		1	2	3	4	5	6
1	31320	20693	24813	16512	13217	36340	22926	25693	34784	18045	29446	20374	43471	36798		18913	23439	10643	12286	10391	13937
2	41789	15928	26686	16512	13217	27885	20466	22469	36004	22471	30892	21601	41855	41222		23038	33004	9982	9901	11908	28826
3	42329	8305	29653	16512	13217	25697	24022	23288	36790	26695	33134	23247	38228	43679		18856	33855	9090	12424	9300	23573
4	45128	8067	22588	35805	24751	21780	26471	25703	32281	30690	27405	25580	38762	43737		18583	24526	8716	11357	9828	26788
5	44325	5478	26210	35793	17687	21132	25944	37062	33431	24607	30656	27669	41472	45097		17956	31517	10133	12205	5752	26626
6	45963	5865	22776	32717	18377	9905	14197	36345	30101	34860	31238	22379	45016	37675		17801	29746	8941	11709	8070	27434
7	46622	6787	24165	42105	22191	0	0	27935	31647	36395	33383	20168	33590	42400		19282	33437	10598	12641	5266	34257
8	Days of implant and recovery excluded from analysis															Days of implant and recovery excluded from analysis
9
10
11
12
13	11101	2374	18671	42348	22642	0	2	27290	23350	7607	25753	14103	35447	5		474	25903	12090	10952	7971	27674
14	16230	4313	18831	45221	21796	0	0	26600	25764	13875	28440	16587	39312	13607		19488	28966	10604	5253	4700	27415
15	28845	6460	19180	46717	23050	0	0	32896	22459	27299	32480	18188	45024	15098		17929	28677	10895	2281	5842	31919
16	28981	2806	19342	43884	20719	0	0	33906	23606	20997	33554	20830	40391	2753		19709	23524	9517	3382	5812	29316
17	33244	3116	20121	51296	21662	0	0	32428	28911	27625	35166	23426	41183	0		13155	24154	9879	8091	8589	30809
18	28560	2936	18737	44932	49325	0	1	33143	21816	24741	28714	18905	36634	0		9883	23109	10066	11916	7075	27430
19	26014	1748	17226	41958	34048	0	1	39781	21878	23132	26941	15171	42852	0		14037	26983	10304	13301	9670	30826
20	29092	2844	15074	35666	40399	2	19981	20521	24956	12235	30811	15225	41551	3		10450	27191	9288	13311	9487	34502
21	22746	2170	12709	40719	31962	5	44224	25291	18238	11547	21771	17388	34503	0		12689	29266	9543	16978	7720	35085
22	22630	2261	14706	38223	22289	5	42764	28902	15051	21268	25009	19356	36167	0		16826	31670	10203	12812	10012	38775
23	19439	1840	11737	21927	10713	4	41060	25815	10005	15830	23977	16667	41758	0		19301	29164	13329	12758	6502	34971
24	22981	1737	12685	1924	1909	1	15165	6669	893	10600	18167	15810	26356	0		15892	24890	12286	11047	8571	39251
25	7873	3033	7038	6119	7448	0	8535	31	7263	11913	24243	14820	1561	0		14744	26222	13086	10951	11826	38242
26	50	1264	3	207	4669	4	15628	0	1049	7275	13504	7195	23791	0		18902	35115	12015	11083	8634	37257
27	46	249	8	6	1160	5	18366	0	474	3538	5670	4284	32238	0		19090	35870	11457	10808	8779	34933
28	22	487	0	0	11	0	21195	0	1621	1636	4573	2376	33312	0		23602	32667	11876	11486	9331	31652
29	0	1027	0	0	0	3	22187	0	3	628	1647	279	38885	0		18131	26340	13877	8609	8075	32964
30	0	38	0	0	0	4	21794	0	0	0	547	124	25328	0		15644	26068	11125	11127	7104	34334
31	0	0	0	0	0	2	18486	0	0	0	0	0	22364	0		19121	28014	9719	7333	8236	40077
32	0	0	0	0	0	3	13791	0	0	0	0	0	16677	0		16441	25823	9136	5273	4189	33863
33	0	0	0	0	0	21	3095	0	0	0	0	0	814	0		17189	24925	10495	6261	5701	32232

## Sheet: Figure 2G
GL261 Tumor Size	GL261 Activity
0	29048.1
0	27667
0	28696.1
0	30892.5
0	27700.2
0	30195.4
0	31503.2
0	30156.9
16309.7	22598.5
18427.8	21578.2
20743.6	19443.6
23308.2	23371
26187.2	23372.6
29464.9	22154.5
33250.4	21006.1
37685.7	17876
40171.2	17046
49307.7	13519.8
55164.8	11716.6
66650.5	6419.75
78650.4	3288.25
102725	2459.5
113282	2607.38
138425	1472.38
168483	635.875
0	24958.1
0	27542.9
0	26579.5
0	27620.2
0	30059
0	30698.9
0	30838.6
0	31837
3665.4	17751
12928.1	19098.3
14418.4	20385
16009.1	17886.6
17714.4	17661.9
19550.1	18098.4
21534.7	17568.1
23688.9	20779.1
26036.5	19160.4
30923.8	19035.7
31425.6	18079.4
38161.9	11073.7
37971.2	6527.57
41784	6948
51248.8	4855.86
50759.4	4745.86
56054.2	4610
57121.2	3010.57

## Sheet: Figure 2H
LN229 Tumor Size	LN229 Activity
0	26888.3
0	27560.8
0	27485.4
0	27269.5
0	27771.1
0	26621
0	26243.6
9331.15	16891.7
10466.3	19326.9
11663.8	22692.6
12934.8	20840.6
14293.3	22727
15755.7	22031.7
17342.1	20767.9
19077	20597.1
20990.1	20233.8
24326	20616.5
25503.8	17198
31639	9635.5
31283.1	7134.07
34825.6	5741.46
45898.7	5080.31
43730.4	5436.08
49375.2	5388.25
49028.9	3986.25
76705.8	3713.82
68913.6	7617.75
88336	1310

[truncated: 14 more sheets: Figure 2I, Figure 2J, Figure 2K, Figure 2L, Figure 3A, Figure 3B, Figure 3C, Figure 3D, Figure 3E, Figure 3F, Figure 3G, Figure 3H, Figure 4D, Figure 4E]
